# Supplementary material for: Identification of potential novel drug resistance mechanisms by genomic and transcriptomic profiling of colon cancer cells with p53 deletion
Source: Arch Toxicol. 2021 Jan 30;95(3):959–74. doi: 10.1007/s00204-021-02979-4 (PMC7904745; doi:10.1007/s00204-021-02979-4)
Supplement: Supplementary file 2 — Table S2: Full list of all deregulated genes in HCT116 p53 −/− cells involved in resistance mechanisms (XLSX 18 KB) [file 204_2021_2979_MOESM2_ESM.xlsx]

## Sheet: Sheet1
ABC transporters	Fold changed expression		Ferroptosis	Fold changed expression		Oxidative stress	Fold changed expression		Transcription factors	Fold changed expression
ABCA12	2.05816		TFR2	1.97639		NCF2	15.1308		MYB	28.855
ABCC5	1.6369		OGFOD1	1.66934		CYBB	4.62718		MYC	5.11637
ABCA4	-4.90115		TFRC	1.57458		CCL5	2.93627		E2F1	4.72876
ABCD1	-2.25745		FTL	-1.88567		PTGS2	2.90261		NFYB	2.68186
ABCC10	-1.66508		FDXR	-1.75575		NUDT1	2.66775		STAT5A	2.24423
ABCC2	-1.58709					HMOX1	2.16279		JUN	2.16475
ABCA3	-1.57597		Glutathione related genes	Fold changed expression		ATOX1	2.0859		TBP	1.85012
ABCC3	-1.5657		CHAC2	2.88584		FOXM1	2.00661		ETS1	1.74114
			MGST1	1.94241		TXNRD2	1.94544		CREBBP	1.71004
Apoptosis	Fold changed expression		CHAC1	1.83453		NCOA7	1.84266		ATF1	1.64441
CARD9	2.49875		PTGES	-2.54204		SLC7A11	1.79785		ATF3	1.59888
BAG2	1.65551		HAGHL	-1.7807		TTN	1.72155		FOS	1.57507
ARC	-1.57552					EPX	1.6816		HNF1A	1.51392
			Heat shock	Fold changed expression		DUOX1	1.66993		MAX	1.50545
CYP enzymes	Fold changed expression		DNAJB7	6.30542		SQSTM1	1.66527		NFATC4	-7.619
CYP1A1	4.07097		HSPB6	5.03702		SOD1	1.57997		STAT4	-5.82614
CYP1B1	3.06877		HSPA1L	3.3628		GCLM	1.54653		HNF4A	-3.68207
CYP27A1	-4.75887		HSPA8	2.422		TXN	1.54019		TP53	-3.09187
CYP24A1	-4.30021		HSP90AA1	2.41994		DUSP1	1.53792		PAX6	-2.22487
CYP4F12	-3.80226		CCT2	2.15685		MB	-8.09335		STAT2	-1.78715
CYP4F11	-2.95637		HSPD1	2.08692		DUOX2	-6.41007		ATF6	-1.74664
CYP4F3	-2.67648		DNAJA4	1.90114		NOS2	-4.75466		STAT3	-1.71693
CYP26A1	-2.37996		DNAJC7	1.86093		AKR1C2	-4.37721		NFATC2	-1.61146
CYP19A1	-2.3779		DNAJB1	1.79977		PTGS1	-3.00391		REL	-1.53434
CYP2U1	-2.25255		DNAJC17	1.7241		EPHX2	-2.39382
CYP21A2	-1.78503		DNAJC15	1.69166		SEPP1	-2.37991
CYP27B1	-1.70203		TOR1A	1.68786		TRAPPC6A	-2.11612
CYP2E1	-1.6159		DNAJC11	1.6274		CAT	-1.92989
CYP11A1	-1.58699		CRYAB	1.61271		PTGR1	-1.76101
			HSPA4L	1.57915		DHCR24	-1.73337
DNA repair	Fold changed expression		HSPA4	1.56579		SRXN1	-1.64247
XRCC2	11.1999		HSPB1	1.50084		LHPP	-1.51677
BRIP1	7.71148		TCP1	1.50044
EXO1	5.13291		HSPB8	-4.76029		Topoisomerase	Fold changed expression
RAD51	4.01642		DNAJB5	-2.1393		TOPBP1	1.82693
UNG	4.00742		SIL1	-2.08657		TOPORS	1.52374
BRCA1	3.80615		DNAJB2	-1.87362		TOP3B	-1.7675
FEN1	3.63443		HSPA2	-1.7299		TOP1	-1.66066
RAD18	3.39941		DNAJC1	-1.65546
RAD54L	3.09659
XRCC3	2.71459		Kinase	Fold changed expression
POLD3	2.63935		BLK	-4.90752
XPA	2.55168
BRCA2	2.51987		Necroptosis	Fold changed expression
MLH3	2.33637		JPH3	5.05873
NEIL3	2.29933
MSH2	2.21672
MRE11A	2.19289
RAD51C	2.12173
RPA3	2.11383
LIG1	1.88171
PRKDC	1.86938
APEX1	1.79064
APEX2	1.74878
RAD51B	1.70871
XRCC6	1.70766
RAD50	1.68515
RAD23B	1.67728
CCNH	1.5691
CDK7	1.50959
MSH3	1.50365
RAD52	-2.05694
XPC	-1.86727
ERCC8	-1.6714
NEIL2	-1.61893
NTHL1	-1.61155
XRCC4	-1.51502
