# Supplementary material for: Identification of potential novel drug resistance mechanisms by genomic and transcriptomic profiling of colon cancer cells with p53 deletion
Source: Arch Toxicol. 2021 Jan 30;95(3):959–74. doi: 10.1007/s00204-021-02979-4 (PMC7904745; doi:10.1007/s00204-021-02979-4)
Supplement: Supplementary file 3 — Table S3: List of deregulated genes in HCT116 p53 −/− residing at top 10 biological functions (XLSX 11 KB) [file 204_2021_2979_MOESM3_ESM.xlsx]

## Sheet: Sheet0
Category	p-Value	Molecules
Cancer	1,58E-10-1,01E-02	PAOX,HOXC8,TUBB1,CARD11,CD33,KRTAP5-1,mir-548,RAB27B,PRKN,DHX58,ARHGEF25,ZFP30,NRG1,ABI3BP,SLC6A20,ZNF419,EPGN,HNRNPUL1,RAD9B,CLIC5,ALX4,BCL11A,MCM4,PLTP,RERG,FBLN2,FBXO24,ARHGAP31,DNAH2,FOLR1,C10orf25,TFPI2,MKLN1,IMMT,HLA-DRB1,ZNF599,ADAMTS15,HLA-DMB,BCAR3,IRF4,FRMD4B,CGNL1,TACSTD2,ZNF772,GUCY2D,KLHL30,SV2C,TBX1,NCAM1,CTSH,FGF17,GPR176,ISM1,ZNF850,DYNC2H1,BVES,EHF,CYTH4,ACSL6,NCF2,SPIB,CDKL1,WNT…
Gastrointestinal disease	1,58E-10-1,01E-02	PAOX,HOXC8,TUBB1,CARD11,CD33,KRTAP5-1,mir-548,RAB27B,OR7E14P,DHX58,PRKN,ARHGEF25,NRG1,ZFP30,ABI3BP,ZNF419,SLC6A20,EPGN,HNRNPUL1,RAD9B,CLIC5,ALX4,BCL11A,MCM4,PLTP,RERG,FBLN2,FBXO24,ARHGAP31,DNAH2,FOLR1,C10orf25,TFPI2,MKLN1,IMMT,HLA-DRB1,ZNF599,ADAMTS15,HLA-DMB,BCAR3,IRF4,FRMD4B,TACSTD2,ZNF772,CGNL1,GUCY2D,KLHL30,SV2C,TBX1,NCAM1,CTSH,FGF17,ISM1,ZNF850,DYNC2H1,BVES,EHF,CYTH4,SPIB,NCF2,ACSL6,CDKL1,WN…
Organismal injury and abnormalities	1,58E-10-1,01E-02	PAOX,HOXC8,TUBB1,CARD11,CD33,KRTAP5-1,mir-548,RAB27B,OR7E14P,PRKN,DHX58,ARHGEF25,ZFP30,NRG1,ABI3BP,SLC6A20,ZNF419,EPGN,HNRNPUL1,RAD9B,CLIC5,ALX4,BCL11A,MCM4,PLTP,RERG,FBLN2,FBXO24,ARHGAP31,DNAH2,FOLR1,C10orf25,TFPI2,MKLN1,IMMT,HLA-DRB1,ZNF599,ADAMTS15,HLA-DMB,BCAR3,IRF4,FRMD4B,CGNL1,TACSTD2,ZNF772,TENM3,GUCY2D,KLHL30,SV2C,TBX1,NCAM1,CTSH,FGF17,GPR176,ISM1,ZNF850,DYNC2H1,BVES,EHF,CYTH4,ACSL6,NCF2,…
Dermatological diseases and conditions	2,86E-08-5,41E-03	ZMAT1,DCLK1,HOXC8,GRM2,SNED1,FRAS1,CX3CR1,TUBB1,ITGB2,FAM20A,ALOX5,CARD11,CD33,SERPINA5,RAB27B,MST1,PRKN,DHX58,MUC4,ARHGEF25,RTN1,ZFP30,NRG1,PTGER2,NPR3,ABI3BP,SLC6A20,NID2,HNRNPUL1,ALX4,BCL11A,RERG,FBLN2,FBXO24,ARHGAP31,DNAH2,SH3TC1,FOLR1,FNDC4,TFPI2,NELL2,MB,MKLN1,IMMT,HLA-DRB1,ZNF599,BDKRB1,ADAMTS15,BMP6,BCAR3,IRF4,STRA6,TYRP1,FRMD4B,LAMA4,CGNL1,VASH2,OR52D1,KCNJ1,NRIP1,APBA1,TSKS,GUCY2D,FAM18…
Cell-to-cell signaling and interaction	1E-06-1,01E-02	GRM2,CX3CR1,TFPI2,ITGB2,CLDN2,SCARA5,WNT11,CARD11,SERPINA5,BDKRB1,RAB27B,TSLP,HLA-DMB,EDN1,IRF4,BMP6,CD4,CST6,CASP4,IL18R1,MST1,NFATC4,PRKN,APBA1,ANGPT2,MUC4,MYB,NRG1,ACVRL1,ANGPTL3,PTGER2,FEZ1,SORCS2,NCAM1,CTSH,ICAM1,TGM2
Skeletal and muscular system development and function	1E-06-1,01E-02	NFATC4,CX3CR1,ANGPT2,SLC26A4,MYB,LIMS2,NRG1,BDKRB2,ACVRL1,NPR3,TBX1,MCPH1,MB,ZFPM2,PRKAA2,TSLP,EDN1,BMP6,ALX4,LAMA4,ICAM1,HOXA2,TGM2
Carbohydrate metabolism	3,98E-06-9,27E-03	CD33,PRKN,SNED1,BDKRB1,CPM,PRKAA2,EDN1,STRA6,NRG1,BDKRB2,ANGPTL3,NRIP1
Lipid metabolism	3,98E-06-1,01E-02	PRKN,SULT2B1,ANGPT2,APBA1,NRG1,BDKRB2,SH3BP5,ANGPTL3,PTGER2,ALOX5,ACSL6,BDKRB1,CPM,GRHL3,PRKAA2,EDN1,BMP6,STRA6,KCNJ5,CD4,MGAT3,AMBP,PLTP
Small molecule biochemistry	3,98E-06-1,01E-02	GRM2,SNED1,FOLR1,ITGB2,SH3BP5,ALOX5,ACSL6,MB,IMMT,DHFR,HLA-DRB1,CPM,BDKRB1,GRHL3,RAB27B,EDN1,BMP6,STRA6,CD4,AMBP,MST1,NRIP1,PRKN,SULT2B1,ANGPT2,APBA1,NRG1,BDKRB2,ACVRL1,ANGPTL3,PTGER2,FEZ1,SORCS2,PRKAA2,PRPS1,KCNJ5,MGAT3,ICAM1,PLTP
Immunological disease	5,18E-06-1,01E-02	CX3CR1,S100A2,TUBB1,PCLAF,ITGB2,ANXA2P2,ALOX5,SPIB,CARD11,CD33,DHFR,HLA-DRB1,RAB27B,TSLP,IRF4,CD4,CST6,CASP4,RND3,ANGPT2,MYB,NRG1,ADRA2B,BDKRB2,PTGER2,CPVL,NCAM1,CTSH,VDAC2,C1S,BCL11A,ICAM1,TGM2
